# Supplementary material for: Microbial and Biochemical Analyses of High-Quality, Long-Ripened, Blue-Veined Cabrales Cheese
Source: Foods. 2025 Jul 3;14(13):2366. doi: 10.3390/foods14132366 (PMC12248881; doi:10.3390/foods14132366)
Supplement: Supplementary file 1 [file foods-14-02366-s001.zip]

Archive with 1 entries (1 files):
- foods-3707248-supplementary.pdf
